# Supplementary material for: Age and Task Modulate Olfactory Sensitivity in the Florida Carpenter Ant Camponotus floridanus
Source: Insects. 2023 Aug 23;14(9):724. doi: 10.3390/insects14090724 (PMC10532128; doi:10.3390/insects14090724)
Supplement: Supplementary file 1 [file insects-14-00724-s001.zip]

Archive with 3 entries (3 files):
- insects-2537344-File 1.xlsx
- insects-2537344-File 2.xlsx
- insects-2537344-supplementary.pdf
